# Supplementary material for: Reductive Evolution and Diversification of C5-Uracil Methylation in the Nucleic Acids of Mollicutes
Source: Biomolecules. 2020 Apr 10;10(4):587. doi: 10.3390/biom10040587 (PMC7226160; doi:10.3390/biom10040587)
Supplement: Supplementary file 1 [file biomolecules-10-00587-s001.zip]

Archive with 34 entries (31 files):
- FIG_SUP_revision/
- FIG_SUP_revision/Table S1.xlsx
- __MACOSX/
- __MACOSX/FIG_SUP_revision/
- __MACOSX/FIG_SUP_revision/._Table S1.xlsx
- FIG_SUP_revision/Fig S7 Phylo Tree RLMD v4.pdf
- __MACOSX/FIG_SUP_revision/._Fig S7 Phylo Tree RLMD v4.pdf
- FIG_SUP_revision/Fig S2 Phylogenetic tree Mollicutes v1.pdf
- __MACOSX/FIG_SUP_revision/._Fig S2 Phylogenetic tree Mollicutes v1.pdf
- FIG_SUP_revision/Fig S10 Alignment RlmD YfJO-like v3.pdf
- __MACOSX/FIG_SUP_revision/._Fig S10 Alignment RlmD YfJO-like v3.pdf
- FIG_SUP_revision/Table S4.docx
- __MACOSX/FIG_SUP_revision/._Table S4.docx
- FIG_SUP_revision/Fig S8 MS U1915 and C1920.pdf
- __MACOSX/FIG_SUP_revision/._Fig S8 MS U1915 and C1920.pdf
- FIG_SUP_revision/Fig S1_ reaction mechanisms.docx
- __MACOSX/FIG_SUP_revision/._Fig S1_ reaction mechanisms.docx
- FIG_SUP_revision/Fig S11 aln trmFO-like BOV_AGA.fas.txt
- __MACOSX/FIG_SUP_revision/._Fig S11 aln trmFO-like BOV_AGA.fas.txt
- FIG_SUP_revision/Fig S4 Synteny RlmFO.pdf
- __MACOSX/FIG_SUP_revision/._Fig S4 Synteny RlmFO.pdf
- FIG_SUP_revision/Fig S3 Phylogenetic Tree TrmFO v6.pdf
- __MACOSX/FIG_SUP_revision/._Fig S3 Phylogenetic Tree TrmFO v6.pdf
- FIG_SUP_revision/Fig S5 Synteny trmFO-like.pdf
- __MACOSX/FIG_SUP_revision/._Fig S5 Synteny trmFO-like.pdf
- FIG_SUP_revision/Fig S9 protein structures.pdf
- __MACOSX/FIG_SUP_revision/._Fig S9 protein structures.pdf
- FIG_SUP_revision/Table S3.xlsx
- __MACOSX/FIG_SUP_revision/._Table S3.xlsx
- FIG_SUP_revision/Fig S6 Synteny trmFO.pdf
- __MACOSX/FIG_SUP_revision/._Fig S6 Synteny trmFO.pdf
- FIG_SUP_revision/Table S2.xlsx
- __MACOSX/FIG_SUP_revision/._Table S2.xlsx
- __MACOSX/._FIG_SUP_revision
