# Supplementary material for: Reductive Evolution and Diversification of C5-Uracil Methylation in the Nucleic Acids of Mollicutes
Source: Biomolecules. 2020 Apr 10;10(4):587. doi: 10.3390/biom10040587 (PMC7226160; doi:10.3390/biom10040587)
Supplement: Supplementary file 1 [file biomolecules-10-00587-s001.zip › FIG_SUP_revision/Fig S11 aln trmFO-like BOV_AGA.fas.txt]

>Mbovis08M_B0W43_00825
MKKIRVIGAGISGSEVCYQLLKRNYFVELFEVKSIKKNAIQTNDLFANLAYSDSFHSNEITSAKGVLKQEMRLLDSFIIKVADYASVATEPLLVDRNKFQEYITNYLKSHKNLKIIEKEYIEIDDSIPTIIATGPLSSPALEKEIKKLVGESNFNYFDQVQPIILKRTVNWDYLQKSSNDDKLFYCFLNKAEFEHLYSLIINAEIFISPLPNEIALVHNHGFSSIETIAYKGKKELKNLLSTDELIESNDFYAVISLKQDEYNENLLRIVNFQTNIKIPWQNEIIKSIPALKNSSILRYGVMHKNDYINSANVLDDDFSLKSKPNIFFVGQLTGTDGYLEASASAIICAINVDRYLRNLPKAIPNNKTVIGSLCNYVLKANKADFQPMEANWGLVEDIHLVPYNNEGKKKLSDRALFEIKEFIKQNL-
>Mbovis16M_E5H33_00825
MKKIRVIGAGISGSEVCYQLLKRNYFVELFEVKSIKKNAIQTNDLFANLAYSDSFHSNEITSAKGVLKQEMRLLDSFIIKVADYASVATEPLLVDRNKFQEYITNYLKSHKNLKIIEKEYIEIDDSIPTIIATGPLSSPALEKEIKKLVGESNFNYFDQVQPIILKRTVNWDYLQKSSNDDKLFYCFLNKAEFEHLYSLIINAEIFISPLPNEIALVHNHGFSSIETIAYKGKKELKNLLSTDELIESNDFYAVISLKQDEYNENLLRIVNFQTNIKIPWQNEIIKSIPALKNSSILRYGVMHKNDYINSANVLDDDFSLKSKPNIFFVGQLTGTDGYLEASASAIICAINVDRYLRNLPKAIPNNKTVIGSLCNYVLKANKADFQPMEANWGLVEDIHLVPYNNEGKKKLSDRALFEIKEFIKQNL-
>MbovisNM2012_AAV31_00790
MKKIRVIGAGISGSEVCYQLLKRNYFVELFEVKSIKKNAIQTNDLFANLAYSDSFHSNEITSAKGVLKQEMRLLDSFIIKVADYASVATEPLLVDRNKFQEYITNYLKSHKNLKIIEKEYIEIDDSIPTIIATGPLSSPALEKEIKKLVGESNFNYFDQVQPIILKRTVNWDYLQKSSNDDKLFYCFLNKAEFEHLYSLIINAEIFISPLPNEIALVHNHGFSSIETIAYKGKKELKNLLSTDELIESNDFYAVISLKQDEYNENLLRIVNFQTNIKIPWQNEIIKSIPALKNSSILRYGVMHKNDYINSANVLDDDFSLKSKPNIFFVGQLTGTDGYLEASASAIICAINVDRYLRNLPKAIPNNKTVIGSLCNYVLKANKADFQPMEANWGLVEDIHLVPYNNEGKKKLSDRALFEIKEFIKQNL-
>MbovisNingxia1_B8187_00820
MKKIRVIGAGISGSEVCYQLLKRNYFVELFEVKSIKKNAIQTNDLFANLAYSDSFHSNEITSAKGVLKQEMRLLDSFIIKVADYASVATEPLLVDRNKFQEYITNYLKSHKNLKIIEKEYIEIDDSIPTIIATGPLSSPALEKEIKKLVGESNFNYFDQVQPIILKRTVNWDYLQKSSNDDKLFYCFLNKAEFEHLYSLIINAEIFISPLPNEIALVHNHGFSSIETIAYKGKKELKNLLSTDELIESNDFYAVISLKQDEYNENLLRIVNFQTNIKIPWQNEIIKSIPALKNSSILRYGVMHKNDYINSANVLDDDFSLKSKPNIFFVGQLTGTDGYLEASASAIICAINVDRYLRNLPKAIPNNKTVIGSLCNYVLKANKADFQPMEANWGLVEDIHLVPYNNEGKKKLSDRALFEIKEFIKQNL-
>Mbovis8790_MBOVa_5760
MKKIRVIGAGISGSEVCYQLLKRDYLVELFEIKSIKKNPIQTNDLFANLAYSDSFHSNEITTAKGTLKQEMRLLDSLIIKAADYTSVANEPLLVDRNKFQEYITNYLKSQGNLKIIEKEYIEIDDSIPTIITTGPLSSPALEKEIKRLVGESNFNYFDQVQPIILKSTINWDYVQKSNNDDKLFYCLLNKAEFEHLYSLIINAEIFISPLPNEIKLVHNYGFRSIETVAHKGKNELKNLLSADELIENNDFYAVISLKQDEYNKNLLRIVNFQTSIKIPWQNEIIKSIPALKNSSILRYGVMHKNDYINSANVLDDDFKLKSNPNIFFAGQLTGTDGYVEASASAIICAINVDRYLRNLPEAIPNNKTVIGSLCNYVLRANKTDFQPMEANWGLVEGINLVPYDKEGKKKLSDRAISEIKDFIKQNLW
>Mbovis1067_MBOVb_5590
MKKIRVIGAGISGSEVCYQLLKRNYLVELFEVKSIKKNAIQTNDLFANLAYSDSFHSNEITSAKGVLKQEMRLLDSFIIKVADYASVATEPLLVDRNKFQEYITNYLKSHKNLKIIEKEYIEIDDSIPTIIATGPLSSPALEKEIKKLVGESNFNYFDQVQPIIFKSTINWDYVQKSNNDDKLFYCFLNKAEFEHLYSLIINAEIFISPLPNEIALVHNHGFSSIETIAYKGKKELKNLLSTDELIESNDFYAVISLKQDEYNENLLRIVNFQTNIKIPWQNEIIKSIPALRNSSILRYGVMHKNDYINSANVLDDNFSLKSKPNIFFVGQLTGTDGYLEASASAIICAINVDRYLMNLPKAIPNNKTVIGSLCNYVLKANKADFQPMEANWGLVEDIHLVPYNNEGKKKLSDRALFEIKEFIKQNL-
>MbovisCQW70_K668_00760
MKKIRVIGAGISGSEVCYQLLKRNYFVELFEVKSIKKNAIQTNDLFANLAYSDSFHSNEITSAKGVLKQEMRLLDSFIIKVADYASVATEPLLVDRNKFQEYITNYLKSHKNLKIIEKEYIEIDDSIPTIIATGPLSSPALEKEIKKLVGESNFNYFDQVQPIILKRTVNWDYLQKSSNDDKLFYCFLNKAEFEHLYSLIINAEIFISPLPNEIALVHNHGFSSIETIAYKGKKELKNLLSTDELIESNDFYAVISLKQDEYNENLLRIVNFQTNIKIPWQNEIIKSIPALKNSSILRYGVMHKNDYINSANVLDDDFSLKSKPNIFFVGQLTGTDGYLEASASAIICAINVDRYLRNLPKAIPNNKTVIGSLCNYVLKANKADFQPMEANWGLVEDIHLVPYNNEGKKKLSDRALFEIKEFIKQNL-
>MbovisPG45_MBOVPG45_0161
MKKIRVIGAGISGSEVCYQLLKRNYLVELFEVKSIKKNAIQTNDLFANLAYSDSFHSNEITSAKGVLKQEMRLLDSFIIKVADYASVATEPLLVDRNKFQEYITNYLKSHKNLKIIEKEYIEIDDSIPTIIATGPLSSPALEKEIKKLVGESNFNYFDQVQPIIFKSTINWDYVQKSNNDDKLFYCFLNKAEFEHLYSLIINAEIFISPLPNEIALVHNHGFSSIETIAYKGKKELKNLLSTDELIESNDFYAVISLKQDEYNENLLRIVNFQTNIKIPWQNEIIKSIPALRNSSILRYGVMHKNDYINSANVLDDNFSLKSKPNIFFVGQLTGTDGYLEASASAIICAINVDRYLMNLPKAIPNNKTVIGSLCNYVLKANKADFQPMEANWGLVEDIHLVPYNNEGKKKLSDRALFEIKEFIKQNL-
>MbovisJF4278_MBOVJF4278_00132
MKKIRVIGAGISGSEVCYQLLKRNYFVELFEVKSIKKNAIQTNDLFANLAYSDSFHSNEITSAKGVLKQEMRLLDSFIIKVADYASVATEPLLVDRNKFQEYITNYLKSHKNLKIIEKEYIEIDDSIPTIIATGPLSSPALEKEIKKLVGESNFNYFDQVQPIIFKSTINWDYLQKSSNDDKLFYCFLNKAEFEHLYSLIINAEIFISPLPNEIALVHNHGFSSIETIAYKGKKELKNLLSTDELIESNDFYAVISLKQDEYNENLLRIVNFQTNIKIPWQNEIIKSIPALKNSSILRYGVMHKNDYINSANVLDDDFSLKSKPNIFFVGQLTGTDGYLEASASAIICAINVDRYLRNLPKAIPNNKTVIGSLCNYVLKANKADFQPMEANWGLVEDIHLVPYNNEGKKKLSDRALFEIKEFIKQNL-
>MbovisHubei1_MMB_0150
MKKIRVIGAGISGSEVCYQLLKRNYFVELFEVKSIKKNAIQTNDLFANLAYSDSFHSNEITSAKGVLKQEMRLLDSFIIKVADYASVATEPLLVDRNKFQEYITNYLKSHKNLKIIEKEYIEIDDSIPTIIATGPLSSPALEKEIKKLVGESNFNYFDQVQPIILKRTVNWDYLQKSSNDDKLFYCFLNKAEFEHLYSLIINAEIFISPLPNEIALVHNHGFSSIETIAYKGKKELKNLLSTDELIESNDFYAVISLKQDEYNENLLRIVNFQTNIKIPWQNEIIKSIPALKNSSILRYGVMHKNDYINSANVLDDDFSLKSKPNIFFVGQLTGTDGYLEASASAIICAINVDRYLRNLPKAIPNNKTVIGSLCNYVLKANKADFQPMEANWGLVEDIHLVPYNNEGKKKLSDRALFEIKEFIKQNL-
>MbovisHB0801_Mbov_0158
MKKIRVIGAGISGSEVCYQLLKRNYFVELFEVKSIKKNAIQTNDLFANLAYSDSFHSNEITSAKGVLKQEMRLLDSFIIKVADYASVATEPLLVDRNKFQEYITNYLKSHKNLKIIEKEYIEIDDSIPTIIATGPLSSPALEKEIKKLVGESNFNYFDQVQPIILKRTVNWDYLQKSSNDDKLFYCFLNKAEFEHLYSLIINAEIFISPLPNEIALVHNHGFSSIETIAYKGKKELKNLLSTDELIESNDFYAVISLKQDEYNENLLRIVNFQTNIKIPWQNEIIKSIPALKNSSILRYGVMHKNDYINSANVLDDDFSLKSKPNIFFVGQLTGTDGYLEASASAIICAINVDRYLRNLPKAIPNNKTVIGSLCNYVLKANKADFQPMEANWGLVEDIHLVPYNNEGKKKLSDRALFEIKEFIKQNL-
>MbovisHB0801P150_BC94_0136
MKKIRVIGAGISGSEVCYQLLKRNYFVELFEVKSIKKNAIQTNDLFANLAYSDSFHSNEITSAKGVLKQEMRLLDSFIIKVADYASVATEPLLVDRNKFQEYITNYLKSHKNLKII-------------------------EKEIKKLVGESNFNYFDQVQPIILKRTVNWDYLQKSSNDDKLFYCFLNKAEFEHLYSLIINAEIFISPLPNEIALVHNHGFSSIETIAYKGKKELKNLLSTDELIESNDFYAVISLKQDEYNENLLRIVNFQTNIKIPWQNEIIKSIPALKNSSILRYGVMHKNDYINSANVLDDDFSLKSKPNIFFVGQLTGTDGYLEASASAIICAINVDRYLRNLPKAIPNNKTVIGSLCNYVLKANKADFQPMEANWGLVEDIHLVPYNNEGKKKLSDRALFEIKEFIKQNL-
>MbovisHB0801P180_BC93_0136
MKKIRVIGAGISGSEVCYQLLKRNYFVELFEVKSIKKNAIQTNDLFANLAYSDSFHSNEITSAKGVLKQEMRLLDSFIIKVADYASVATEPLLVDRNKFQEYITNYLKSHKNLKII-------------------------EKEIKKLVGESNFNYFDQVQPIILKRTVNWDYLQKSSNDDKLFYCFLNKAEFEHLYSLIINAEIFISPLPNEIALVHNHGFSSIETIAYKGKKELKNLLSTDELIESNDFYAVISLKQDEYNENLLRIVNFQTNIKIPWQNEIIKSIPALKNSSILRYGVMHKNDYINSANVLDDDFSLKSKPNIFFVGQLTGTDGYLEASASAIICAINVDRYLRNLPKAIPNNKTVIGSLCNYVLKANKADFQPMEANWGLVEDIHLVPYNNEGKKKLSDRALFEIKEFIKQNL-
>MagalactiaeJF4428_MBOVJF4428_00506
MKRVRVIGAGISGSEACYQLLKRNYLVELFEVKSIKKNPIQTNDMFANLAYSDSFHSNEITSAKGLLKQEMRLLDSLIINAADYAKVANEPLLVDRYKFQEYITNYLRSHQNLKIIEKEYITIDDSVPTIIATGPLSSVNLENEIKNLVGESNFNLFDKVEPIVLKSSINLNYVQKSALDDKLFYCTLNKNEFEYLYNLIISAEIFVSPLPNEIKLLHDNGFRSIETVAKSSKNELKNLLQANEIRQTENTYATVLLREDDYNENFLRIVNFQTSIKIPWQNEIIKAVPALANALILRYGVMHKNDYINSANVLDDNFQLKSNPNIFFAGQLTGTDGYVEASASAIICAINVDRYLRNLPKAIPNNKTVIGSLCNYVLIANKEDFQPMEANWGLVESMNLVSYNNEGKKKLSDRAISEIKEFIKQNL-
>MagalactiaePG2_MAG1470
MKRVRVIGAGISGSEACYQLLKRNYLVELFEVKSIKKNPIQTNDMFANLAYSDSFHSNEITSAKGLLKQEMRLLDSLIINAADYAKVANEPLLVDRYKFQEYITNYLRSHQNLKIIEKEYITIDDSVPTIIATGPLSSVNLENEIKNLVGESNFNLFDKVEPIVLKSSINLNYVQKSALDDKLFYCTLNKNEFEYLYNLIISAEIFVSPLPNEIKLLHDNGFRSIETVAKSSKNELKNLLQANEIRQTENTYATVLLREDDYNENFLRIVNFQTSIKIPWQNEIIKAVPALANALILRYGVMHKNDYINSANVLDDNFQLKSNPNIFFAGQLTGTDGYVEASASAIICAINVDRYLRNLPKAIPNNKTVIGSLCNYVLIANKEDFQPMEANWGLVESMNLVSYNNEGKKKLSDRAISEIKEFIKQNL-
>Magalactiae5632_MAGa1510
MKRVRVIGAGISGSEACYQLLKRNYLVELFEVKSIKKNPIQTNDMFANLAYSDSFHSNEITSAKCLLKQEMRLLDSLIIKAADYAKVANEPLLVDRYKFQEYITNYLRSYQNLKIIEKEYITIDDSIPTIIATGPLSSVNLENEIKNLVGESNFNLFDQVEPIVLKSSINWNYVQKSALDDKLFYCTLNKNEFEHLYNLIVSAEIFISPLPNEIKLLHDNGFKSIESVAKSGKNKLKNLLQTNEIIQTENTYATVLLREDDYNENFLRIVNFQTSIKIPWQNEIIKAVSALANALILRYGVMHKNDYLNSANVLYDNFQLKSNPNIFFAGQLTGTDGYVEASASAIICAINVDRYLNNLPKIIPSNKTVIGSLCSYVLKANKNGIQPMEANWGLVEGINLVSYNDESKMMLSERSLAEIKELMKQIS-
>Magalactiae14628_MAGb_5890
MKRVRVIGAGISGTEVCYQLLKRNYLVELFEVKSIKKNPIQTNDMFANLAYSDSFHSNLITSAKGLLKQEMRLLDSFIIKAADYAKVANESLLVDRYKFQEYITKYLKSHQNLKIIEKEYLKIDDSVPTIIATGPLSSANLENEIKNLVGESNFNLFDQVEPIVLKSSINWNYVQKGALDDKLFYCSLSKNEFEHLYNLITDAEIFISPLPNEIKLLHDNGFRSIESVAKRGKNELKNLLQANEIVQNESAYATVLLKEDEYNENFLRIVNFQTSIKIPWQSEIIKAIPALANATILRYGVMHKNDYINSANVLDDNFQLKSKPNIFFAGQLTGTDGYVEASASAIICAINVDRYLNNLPKIVPSNKTIIGSLCNYVLKANKSGIQPMEANWGLVEGINLVAYNDENRKTLSERALTEIKEFIRQIS-

Figure S11. Multiple alignment of TrmFO-like proteins from 15 and 4 genomes of M. bovis and M. agalactiae, respectively. Sequences include the strain and the locus tag separated by a underscore sign. Alignment was performed using MUSCLE implemented in MEGA5 software.
